# Supplementary material for: The Presence of Adipose Tissue in Aortic Valves Influences Inflammation and Extracellular Matrix Composition in Chronic Aortic Regurgitation
Source: Int J Mol Sci. 2025 Mar 28;26(7):3128. doi: 10.3390/ijms26073128 (PMC11989201; doi:10.3390/ijms26073128)
Supplement: Supplementary file 1 [file ijms-26-03128-s001.zip]

Archive with 1 entries (1 files):
- ijms-3456490 supplementary.pdf
